# Supplementary material for: Effect of Ultraviolet Radiation on Reducing Airborne Escherichia coli Carried by Poultry Litter Particles
Source: Animals (Basel). 2022 Nov 16;12(22):3170. doi: 10.3390/ani12223170 (PMC9686630; doi:10.3390/ani12223170)
Supplement: Supplementary file 1 [file animals-12-03170-s001.zip]

Archive with 1 entries (1 files):
- Supplemental Materials/Table S1, Table S2.pdf
